# Supplementary material for: Health Literacy in the Everyday Lives of Older Adults in Greece, Hungary, and the Netherlands
Source: Int J Environ Res Public Health. 2020 Apr 2;17(7):2411. doi: 10.3390/ijerph17072411 (PMC7177367; doi:10.3390/ijerph17072411)
Supplement: Supplementary file 1 [file ijerph-17-02411-s001.zip]

Archive with 3 entries (2 files):
- ijerph-761650-SI/
- ijerph-761650-SI/ijerph-761650 - Appendix A - Discussion Guide_Older Adults.pdf
- ijerph-761650-SI/ijerph-761650 - Appendix B - Discussion Guide_Health professionals.pdf
